# Supplementary material for: Rad9/53BP1 promotes DNA repair via crossover recombination by limiting the Sgs1 and Mph1 helicases
Source: Nat Commun. 2020 Jun 23;11:3181. doi: 10.1038/s41467-020-16997-w (PMC7311424; doi:10.1038/s41467-020-16997-w)
Supplement: Supplementary file 4 — Source Data [file 41467_2020_16997_MOESM4_ESM.xlsx]

## Sheet: Fig.2B-C
Figure 2B											Figure 2C
												Log cells		noco
												wild type	rad9Δ	wild type	rad9Δ
											Expt 1	17.0016	0	25.9525	0.938828
											Expt 2	22.1583	0.666273	19.1755	0.125998
											Expt 3	16.7908	0.0256876	9.43869	0.210692
												P value		P value
											T test:	0.000480034		0.0208145

## Sheet: Fig. 2D
Figure 2D
	Colonies in YPD			mean YPD	Colonies in YP+Gal			mean YP+gal	% viability
WT	251	299	219	256.333	92	97	100	96.3333	37.5813
WT	323	274	319	305.333	115	122	127	121.333	39.738
rad9Δ	246	293	276	271.667	4	2	4	3.33333	1.22699
rad9Δ	359	424	383	388.667	3	1	1	1.66667	0.428816
pif1Δ	342	325	350	339	31	33	34	32.6667	9.63618
pif1Δ	232	215	251	232.667	33	23	32	29.3333	12.6074
chk1Δ rad53-KD	224	239	238	233.667	17	18	21	18.6667	7.98859
chk1Δ rad53-KD	235	218	191	214.667	19	20	19	19.3333	9.00621
	AVG	SEM
WT	38.6596	1.07836
rad9Δ	0.827905	0.399089
pif1Δ	11.1218	1.48563
chk1Δ rad53-KD	8.4974	0.508812

## Sheet: 3A
Figure 3A
Rpa1 ChIP											distance
		distance							mean	Wild type	0,15 kb	5 kb	10 kb	15 kb
esp1	Wild type	0,15 kb	5 kb	10 kb	15 kb				time (h)	3	21.1214	29.0624	4.10571	3.48013
time (h)	3	11.3897	19.2366	3.79502	1.95728					4.5	18.0644	38.3119	8.60379	7.20398
	4.5	10.2407	24.5268	5.0357	13.1608
											distance
		distance							mean	rad9Δ	0,15 kb	5 kb	10 kb	15 kb
esp1	rad9Δ	0,15 kb	5 kb	10 kb	15 kb				time (h)	3	38.2834	79.1348	34.678	2.22607
time (h)	3	35.686	91.2132	38.8611	2.34123					4.5	86.0113	188.002	101.659	34.6292
	4.5	51.196	181.746	101.944	35.9363
											distance
		distance							SEM	Wild type	0,15 kb	1,4 kb	5 kb	10 kb
esp2	Wild type	0,15 kb	5 kb	10 kb	15 kb				time (h)	3	9.73164	9.82579	0.310695	1.52286
time (h)	3	30.853	38.8882	4.41641	5.00299					4.5	7.82368	13.7852	3.56809	5.95677
	4.5	25.8881	52.0971	12.1719	1.2472
											distance
		distance							SEM	rad9Δ	0,15 kb	1,4 kb	5 kb	10 kb
esp2	rad9Δ	0,15 kb	5 kb	10 kb	15 kb				time (h)	3	2.59736	12.0785	4.18303	0.115162
time (h)	3	40.8808	67.0563	30.495	2.1109					4.5	34.8154	6.25575	0.284609	1.30708
	4.5	120.827	194.258	101.374	33.3222

## Sheet: 3B
Figure 3B
Rad52 ChIP											distance
		distance							mean	Wild type	0,15 kb	1,4 kb	5 kb	10 kb	15 kb
esp1	Wild type	0,15 kb	1,4 kb	5 kb	10 kb	15 kb			time (h)	3	3.4223	2.89622	2.44552	1.34185	0.929331
time (h)	3	3.29491	3.09604	2.15116	1.32192	0.898879				4.5	7.10912	5.6291	4.84697	2.52754	1.18103
	4.5	7.37439	5.81786	4.35475	2.13639	1.04323
											distance
		distance							mean	rad9Δ	0,15 kb	1,4 kb	5 kb	10 kb	15 kb
esp1	rad9Δ	0,15 kb	1,4 kb	5 kb	10 kb	15 kb			time (h)	3	11.4739	5.95615	6.01265	5.23983	3.15513
time (h)	3	9.17531	5.27151	5.12811	4.44458	2.52328				4.5	19.466	8.33253	7.08665	3.8889	4.29517
	4.5	25.6328	11.2487	8.20825	3.3599	5.07814
											distance
		distance							SEM	Wild type	0,15 kb	1,4 kb	5 kb	10 kb	15 kb
esp2	Wild type	0,15 kb	1,4 kb	5 kb	10 kb	15 kb			time (h)	3	0.127387	0.199825	0.294357	0.0199237	0.0304527
time (h)	3	3.54969	2.69639	2.73988	1.36177	0.959784				4.5	0.265263	0.188761	0.492214	0.391144	0.137799
	4.5	6.84386	5.44034	5.33918	2.91868	1.31883
											distance
		distance							SEM	rad9Δ	0,15 kb	1,4 kb	5 kb	10 kb	15 kb
esp2	rad9Δ	0,15 kb	1,4 kb	5 kb	10 kb	15 kb			time (h)	3	2.29862	0.684631	0.884542	0.795253	0.63185
time (h)	3	13.7725	6.64078	6.8972	6.03509	3.78698				4.5	6.16679	2.91615	1.1216	0.528998	0.78297
	4.5	13.2992	5.41637	5.96505	4.4179	3.5122

## Sheet: 3C
Figure 3C
Rad51 ChIP											distance
		distance							mean	Wild type	0,15 kb	1,4 kb	5 kb	10 kb
esp1	Wild type	0,15 kb	1,4 kb	5 kb	10 kb				time (h)	3	37.8655	59.5425	32.3488	8.08512
time (h)	3	10.0952	73.3087	50.1404	16.2809					4.5	45.7931	60.2794	33.409	12.8299
	4.5	10.3373	48.7636	23.4816	13.0806
											distance
		distance							mean	rad9Δ	0,15 kb	1,4 kb	5 kb	10 kb
esp1	rad9Δ	0,15 kb	1,4 kb	5 kb	10 kb				time (h)	3	102.365	76.8046	43.8847	21.0809
time (h)	3	111.776	85.4187	49.135	28.5776					4.5	199.338	122.106	68.2267	34.3619
	4.5	283.557	185.625	49.0162	26.0465
											distance
		distance							SEM	Wild type	0,15 kb	1,4 kb	5 kb	10 kb
esp2	Wild type	0,15 kb	1,4 kb	5 kb	10 kb				time (h)	3	15.5258	13.7779	16.0258	4.65802
time (h)	3	33.9431								4.5	12.8614	10.5776	16.0889	5.55363
	4.5	66.0928
											distance
		distance							SEM	rad9Δ	0,15 kb	1,4 kb	5 kb	10 kb
esp2	rad9Δ	0,15 kb	1,4 kb	5 kb	10 kb				time (h)	3	5.28261	9.77375	6.7321	4.64296
time (h)	3	93.5005	85.1941	41.1278	11.8044					4.5	55.0371	27.8317	17.623	11.1936
	4.5	95.8476	121.103	80.3828	23.2986
									0.15kb at 3 hours					0.15kb at 4.5 hours
		distance								Wild type	rad9Δ			Wild type	rad9Δ
esp3	Wild type	0,15 kb	1,4 kb	5 kb	10 kb				esp1	10.0952	111.776		esp1	10.3373	283.557
time (h)	3	25.3937	31.9868	0.364677	0.151392				esp2	33.9431	93.5005		esp2	66.0928	95.8476
	4.5	43.3477	50.6686	11.8653	3.08789				esp3	25.3937	101.819		esp3	43.3477	218.611
									esp4	82.03			esp4	63.3946
		distance
esp3	rad9Δ	0,15 kb	1,4 kb	5 kb	10 kb				T-test	0.0189682			T-test	0.024924
time (h)	3	101.819	89.0049	58.5373	29.5486
	4.5	218.611	131.502	111.661	67.7604
		distance
esp4	Wild type	0,15 kb	1,4 kb	5 kb	10 kb
time (h)	3	82.03	73.332	46.5413	7.82312
	4.5	63.3946	81.406	64.88	22.3213
		distance
esp4	rad9Δ	0,15 kb	1,4 kb	5 kb	10 kb
time (h)	3		47.6005	26.7386	14.3929
	4.5		50.1942	31.8468	20.3422

## Sheet: 4b
Fig. 4B
	Wild-type			rad9Δ
	3h after DSB	4.5h after DSB		3h after DSB	4.5h after DSB
exp1	20.6657	22.8494		43.6077	35.6418
exp2	26.9418	25.1635		43.076	32.3371
exp3	15.3225			31.6092
	mean		SEM
	Wild-type	rad9Δ	Wild-type	rad9Δ
time points
3h	20.9767	39.431	3.3578	3.91389
4.5h	24.0064	33.9895	1.15707	1.65238
t-test WT-Rad9Δ	3h after DSB	4.5h after DSB
	0.0231971	0.0384883

## Sheet: 4c
Fig. 4C
	Wild-type			rad9Δ
	3h after DSB	6h after DSB		3h after DSB	6h after DSB
exp1	2.39496	6.32033		1.85318	1.67018
exp2	2.28153	6.58873		1.34723	2.34567
	mean		SEM
	Wild-type	rad9Δ	Wild-type	rad9Δ
time points
3h	2.33824	1.6002	0.056715	0.252971
6h	6.45453	2.00792	0.134199	0.337747
t-test WT-Rad9Δ	3h after DSB	6h after DSB
	0.104419	0.00661397

## Sheet: 4d
Fig. 4D

## Sheet: 4e
Fig. 4E
Primer extension
	esp1	esp2	esp3	esp4			mean	sem
Wild Type	13.7626	17.4199	17.7156	6.92142		Wild Type	13.9549	2.51091
rad9Δ	0.292873	0.738628	0.452508	0.0478681		rad9Δ	0.382969	0.144839
pif1Δ	2.55862	3.36941	1.36395	1.25524		pif1Δ	2.13681	0.50594
chk1Δ rad53-kd	5.61471	6.25849	4.55327	3.96082		chk1Δ rad53-kd	5.09682	0.516691
t-test WT vs Rad9Δ	0.00166986
t-test pif1Δ vs Rad9Δ	0.0157554
t-test chk1Δ rad53-kd vs Rad9Δ	0.000120656

## Sheet: 5a
Fig. 5a
Strain		YP + 2% GAL = YPG			YPD			Mean YPG	Mean YPD	MEAN YPG/YPD
	mph1Δ	107	114	123	291	242	262	114.667	265	43.2704
	mph1Δ	105	102	122	277	289	308	109.667	291.333	37.643
	mph1Δ rad9∆	2	5	7	179	165	195	4.66667	179.667	2.5974
	mph1Δ rad9∆	3	2	4	207	190	205	3	200.667	1.49502
	mph1∆ sgs1∆	92	114		159	162	166	103	162.333	63.4497
	mph1∆ sgs1∆	70	74	62	130	149	155	68.6667	144.667	47.4654
	sgs1∆	73	82	83	155	145	163	79.3333	154.333	51.4039
	sgs1∆	115	111	126	200	203	204	117.333	202.333	57.9901
	wild type	125	114	102	241	256	191	113.667	229.333	49.564
	wild type	140	127		255	270	294	133.5	273	48.9011
	rad9∆	2	0	3	180	233	188	1.66667	200.333	0.831947
	rad9∆	2	1	0	90	88	79	1	85.6667	1.16732
	rad9∆ sgs1∆	7	6	4	135	125	113	5.66667	124.333	4.55764
	rad9∆ sgs1∆	10	12	12	181	163	148	11.3333	164	6.91057
	rad9∆ sgs1∆ mph1∆	29	32	16	166	182	187	25.6667	178.333	14.3925
	rad9∆ sgs1∆ mph1∆	16	12	14	176	149	124	14	149.667	9.35412
Strain		MEAN YPG/YPD	SEM
	WT	49.2325	0.165714
	rad9Δ	1.29146	0.229757
	mph1Δ sgs1Δ rad9Δ	11.8733	1.2596
	sgs1Δ rad9Δ	5.7341	0.588232
	mph1Δ rad9Δ	2.04621	0.275596
	mph1Δ sgs1Δ	55.4576	3.99606
	sgs1Δ	54.697	1.64656
	mph1Δ	40.4567	1.40685

[truncated: 18 more sheets: 5b, 5c, 5d, 5e, 5f, 5g, 5h, 6b, 6c, 6d, S2a, S2b, S3a, S3b, S4a, S5a, S5b, S5c]
